# Supplementary material for: Hmgb1 Silencing in the Amygdala Inhibits Pain-Related Behaviors in a Rat Model of Neuropathic Pain
Source: Int J Mol Sci. 2023 Jul 26;24(15):11944. doi: 10.3390/ijms241511944 (PMC10418916; doi:10.3390/ijms241511944)
Supplement: Supplementary file 1 [file ijms-24-11944-s001.zip]

Archive with 1 entries (1 files):
- ijms-2426276-supplementary.pdf
